# Supplementary material for: Body Fat Moderates the Association of Olfactory Dysfunction with Dietary Intake in U.S. Middle-Aged and Older Adults: A Cross-Sectional Analysis of NHANES 2013–2014
Source: Nutrients. 2022 Aug 2;14(15):3178. doi: 10.3390/nu14153178 (PMC9370378; doi:10.3390/nu14153178)
Supplement: Supplementary file 1 [file nutrients-14-03178-s001.zip]

Archive with 1 entries (1 files):
- nutrients-1805154-supplementary.pdf
